# Supplementary material for: Two New Seco-Labdane Diterpenoids from the Leaves of Callicarpa nudiflora
Source: Molecules. 2022 Jun 22;27(13):4018. doi: 10.3390/molecules27134018 (PMC9267982; doi:10.3390/molecules27134018)
Supplement: Supplementary file 1 [file molecules-27-04018-s001.zip]

Archive with 1 entries (1 files):
- molecules-1732720-Supplementary.pdf
